# Supplementary material for: Changes in Blood Metabolites, Intestinal Microbiota Composition and Gene Expression of 95 Weeks Old Laying Hens Differing in Egg Production and Egg Breaking Strength
Source: Animals (Basel). 2021 Oct 20;11(11):3012. doi: 10.3390/ani11113012 (PMC8614445; doi:10.3390/ani11113012)
Supplement: Supplementary file 1 [file animals-11-03012-s001.zip › Table S1.xlsx]

## Sheet: Supplementary Table S1
#	Group	Cage	Wingband	Fatherline	Motherline	Row	Feed	n	n morbid	PROD1	BS2	# eggs for BS	Organ Morbidity	Fraction morbid	Corr.Prod.	Sample	BW (g)	Reason Organ Morbidity
1	BS-hi	2.053	187	1	D	1	Control	6	0	470	4518	3	0	0	470	1	1351
2	BS-hi	2.053	187	1	D	1	Control	6	0	470	4518	3	0	0	470	2	1593
3	BS-hi	2.053	187	1	D	1	Control	6	0	470	4518	3	0	0	470	3	1558
4	BS-hi	2.053	187	1	D	1	Control	6	0	470	4518	3	0	0	470	4	1559.5
5	BS-hi	2.053	187	1	D	1	Control	6	0	470	4518	3	0	0	470	5	1447
6	BS-hi	2.053	187	1	D	1	Control	6	0	470	4518	3	0	0	470	6	1668
7	BS-hi	14.068	280	2	B	3	Control	6	0	465	4488	4	0	0	465.2	39	1655.5
8	BS-hi	14.068	280	2	B	3	Control	6	0	465	4488	4	0	0	465.2	40	1711.5
9	BS-hi	14.068	280	2	B	3	Control	6	0	465	4488	4	0	0	465.2	41	1911
10	BS-hi	14.068	280	2	B	3	Control	6	0	465	4488	4	0	0	465.2	42	1781
11	BS-hi	14.068	280	2	B	3	Control	6	0	465	4488	4	0	0	465.2	43	1650
12	BS-hi	14.068	280	2	B	3	Control	6	0	465	4488	4	0	0	465.2	44	1520.5
13	BS-hi	27.052	179	1	D	6	Synbiotic	6	0	472	4383	3	0	0	472.5	72	1758.5
14	BS-hi	27.052	179	1	D	6	Synbiotic	6	0	472	4383	3	0	0	472.5	73	1558
15	BS-hi	27.052	179	1	D	6	Synbiotic	6	0	472	4383	3	0	0	472.5	74	1651
16	BS-hi	27.052	179	1	D	6	Synbiotic	6	0	472	4383	3	0	0	472.5	75	1503
17	BS-hi	27.052	179	1	D	6	Synbiotic	6	0	472	4383	3	0	0	472.5	76	1623
18	BS-hi	27.052	179	1	D	6	Synbiotic	6	0	472	4383	3	0	0	472.5	77	1735.5
19	BS-lo	3.073	273	2	B	1	Control	6	0	487	2476	5	0	0	487.7	12	1689
20	BS-lo	3.073	273	2	B	1	Control	6	0	487	2476	5	0	0	487.7	13	1544
21	BS-lo	3.073	273	2	B	1	Control	6	0	487	2476	5	0	0	487.7	14	1426
22	BS-lo	3.073	273	2	B	1	Control	6	0	487	2476	5	0	0	487.7	15	1653
23	BS-lo	3.073	273	2	B	1	Control	6	0	487	2476	5	0	0	487.7	16	1474
24	BS-lo	3.073	273	2	B	1	Control	6	0	487	2476	5	0	0	487.7	17	1470.5
25	BS-lo	18.073	436	4	A	4	Prebiotic	5	0	492	2470	4	0	0	492.1	45	1572
26	BS-lo	18.073	436	4	A	4	Prebiotic	5	0	492	2470	4	0	0	492.1	46	1626.5
27	BS-lo	18.073	436	4	A	4	Prebiotic	5	0	492	2470	4	0	0	492.1	47	1618
28	BS-lo	18.073	436	4	A	4	Prebiotic	5	0	492	2470	4	0	0	492.1	48	1763.5
29	BS-lo	18.073	436	4	A	4	Prebiotic	5	0	492	2470	4	0	0	492.1	49	1625
30	BS-lo	24.098	369	3	D	5	Control	6	0	486	2411	3	0	0	486.8	61	1564
31	BS-lo	24.098	369	3	D	5	Control	6	0	486	2411	3	0	0	486.8	62	1650
32	BS-lo	24.098	369	3	D	5	Control	6	0	486	2411	3	0	0	486.8	63	1840
33	BS-lo	24.098	369	3	D	5	Control	6	0	486	2411	3	0	0	486.8	64	1597.5
34	BS-lo	24.098	369	3	D	5	Control	6	0	486	2411	3	0	0	486.8	65	1909.5
35	BS-lo	24.098	369	3	D	5	Control	6	0	486	2411	3	0	0	486.8	66	1884.5
36	BS-lo	32.074	366	3	D	7	Control	5	0	482	2321	3	0	0	482.8	101	1758
37	BS-lo	32.074	366	3	D	7	Control	5	0	482	2321	3	0	0	482.8	102	1731
38	BS-lo	32.074	366	3	D	7	Control	5	0	482	2321	3	0	0	482.8	103	1593.5
39	BS-lo	32.074	366	3	D	7	Control	5	0	482	2321	3	0	0	482.8	104	1557.5
40	BS-lo	32.074	366	3	D	7	Control	5	0	482	2321	3	0	0	482.8	105	1722.5
41	PROD-hi	24.036	327	2	C	5	Control	6	0	521	2610	5	0	0	521.3	55	1641
42	PROD-hi	24.036	327	2	C	5	Control	6	0	521	2610	5	0	0	521.3	56	1659
43	PROD-hi	24.036	327	2	C	5	Control	6	0	521	2610	5	0	0	521.3	57	1777.5
44	PROD-hi	24.036	327	2	C	5	Control	6	0	521	2610	5	0	0	521.3	58	1847
45	PROD-hi	24.036	327	2	C	5	Control	6	0	521	2610	5	0	0	521.3	59	1726
46	PROD-hi	24.036	327	2	C	5	Control	6	0	521	2610	5	0	0	521.3	60	1789
47	PROD-hi	25.018	71	1	C	5	Control	5	0	515	ND	ND	0	0	515.5	67	1575.5
48	PROD-hi	25.018	71	1	C	5	Control	5	0	515	ND	ND	0	0	515.5	68	2091
49	PROD-hi	25.018	71	1	C	5	Control	5	0	515	ND	ND	0	0	515.5	69	1801.5
50	PROD-hi	25.018	71	1	C	5	Control	5	0	515	ND	ND	0	0	515.5	70	1805
51	PROD-hi	25.018	71	1	C	5	Control	5	0	515	ND	ND	0	0	515.5	71	1927
52	PROD-hi	28.067	327	2	C	6	Synbiotic	6	0	519	3341	6	0	0	519.2	84	1710.5
53	PROD-hi	28.067	327	2	C	6	Synbiotic	6	0	519	3341	6	0	0	519.2	85	1629.5
54	PROD-hi	28.067	327	2	C	6	Synbiotic	6	0	519	3341	6	0	0	519.2	86	1668.5
55	PROD-hi	28.067	327	2	C	6	Synbiotic	6	0	519	3341	6	0	0	519.2	87	1595
56	PROD-hi	28.067	327	2	C	6	Synbiotic	6	0	519	3341	6	0	0	519.2	88	2040.5
57	PROD-hi	28.067	327	2	C	6	Synbiotic	6	0	519	3341	6	0	0	519.2	89	1856.5
58	PROD-hi	30.037	213	2	A	6	Synbiotic	6	0	517	ND	ND	0	0	517.1	95	1757
59	PROD-hi	30.037	213	2	A	6	Synbiotic	6	0	517	ND	ND	0	0	517.1	96	1830
60	PROD-hi	30.037	213	2	A	6	Synbiotic	6	0	517	ND	ND	0	0	517.1	97	1703
61	PROD-hi	30.037	213	2	A	6	Synbiotic	6	0	517	ND	ND	0	0	517.1	98	1700
62	PROD-hi	30.037	213	2	A	6	Synbiotic	6	0	517	ND	ND	0	0	517.1	99	1754.5
63	PROD-hi	30.037	213	2	A	6	Synbiotic	6	0	517	ND	ND	0	0	517.1	100	1875
64	PROD-hi	34.052	26	1	A	7	Control	6	0	519	2863	4	0	0	519.6	106	1833
65	PROD-hi	34.052	26	1	A	7	Control	6	0	519	2863	4	0	0	519.6	107	1813.5
66	PROD-hi	34.052	26	1	A	7	Control	6	0	519	2863	4	0	0	519.6	108	1441
67	PROD-hi	34.052	26	1	A	7	Control	6	0	519	2863	4	0	0	519.6	109	1803
68	PROD-hi	34.052	26	1	A	7	Control	6	0	519	2863	4	0	0	519.6	110	1592.5
69	PROD-hi	34.052	26	1	A	7	Control	6	0	519	2863	4	0	0	519.6	111	1586
70	PROD-hi	5.076	213	2	A	1	Control	5	0	517	ND	ND	0	0	517.3	112	1860.5
71	PROD-hi	5.076	213	2	A	1	Control	5	0	517	ND	ND	0	0	517.3	113	1817
72	PROD-hi	5.076	213	2	A	1	Control	5	0	517	ND	ND	0	0	517.3	115	1872
73	PROD-hi	5.076	213	2	A	1	Control	5	0	517	ND	ND	0	0	517.3	117	1846
74	PROD-hi	5.076	213	2	A	1	Control	5	0	517	ND	ND	0	0	517.3	118	1652.5
75	PROD-lo	22.011	415	4	A	5	Control	5	0	367	3311	1	0	0	367.1	50	1772.5
76	PROD-lo	22.011	415	4	A	5	Control	5	0	367	3311	1	0	0	367.1	51	1620
77	PROD-lo	22.011	415	4	A	5	Control	5	0	367	3311	1	0	0	367.1	52	1611.5
78	PROD-lo	22.011	415	4	A	5	Control	5	0	367	3311	1	0	0	367.1	53	1693
79	PROD-lo	22.011	415	4	A	5	Control	5	0	367	3311	1	0	0	367.1	54	1733.5
80	BS-hi	7.05	280	2	B	2	Probiotics	6	1	429	4377	3	0	0.166667	464.967	18	1530
81	BS-hi	7.05	280	2	B	2	Probiotics	6	1	429	4377	3	0	0.166667	464.967	19	1393
82	BS-hi	7.05	280	2	B	2	Probiotics	6	1	429	4377	3	0	0.166667	464.967	20	1781.5
83	BS-hi	7.05	280	2	B	2	Probiotics	6	1	429	4377	3	0	0.166667	464.967	21	1401.5
84	BS-hi	7.05	280	2	B	2	Probiotics	6	1	429	4377	3	1	0.166667	464.967	22	1632	tumor in intestinal tract, hard adhesions
85	BS-hi	7.05	280	2	B	2	Probiotics	6	1	429	4377	3	0	0.166667	464.967	23	1598
86	BS-hi	7.08	276	2	B	2	Probiotics	6	1	448	4392	4	0	0.166667	483.867	24	1580.5
87	BS-hi	7.08	276	2	B	2	Probiotics	6	1	448	4392	4	0	0.166667	483.867	25	1728
88	BS-hi	7.08	276	2	B	2	Probiotics	6	1	448	4392	4	0	0.166667	483.867	26	1584.5
89	BS-hi	7.08	276	2	B	2	Probiotics	6	1	448	4392	4	1	0.166667	483.867	27	1875	tumors in abdomen
90	BS-hi	7.08	276	2	B	2	Probiotics	6	1	448	4392	4	0	0.166667	483.867	28	1531.5
91	BS-hi	7.08	276	2	B	2	Probiotics	6	1	448	4392	4	0	0.166667	483.867	29	1566
92	BS-lo	3.059	14	1	A	1	Control	5	2	421	2340	4	0	0.4	506.7	7	1761
93	BS-lo	3.059	14	1	A	1	Control	5	2	421	2340	4	0	0.4	506.7	8	1730.5
94	BS-lo	3.059	14	1	A	1	Control	5	2	421	2340	4	1	0.4	506.7	9	1778	cysts with water in abdomen
95	BS-lo	3.059	14	1	A	1	Control	5	2	421	2340	4	0	0.4	506.7	10	1749
96	BS-lo	3.059	14	1	A	1	Control	5	2	421	2340	4	1	0.4	506.7	11	2226.5	adhesion in abdomen, inflammation, egg yolk broken
97	PROD-lo	8.08	54	1	B	2	Probiotics	5	2	356	2782	1	1	0.4	441.6	30	2471	inflammation around egg/fallopian tube
98	PROD-lo	8.08	54	1	B	2	Probiotics	5	2	356	2782	1	1	0.4	441.6	31	856	crop and/or liver defacts
99	PROD-lo	8.08	54	1	B	2	Probiotics	5	2	356	2782	1	0	0.4	441.6	32	1648
100	PROD-lo	8.08	54	1	B	2	Probiotics	5	2	356	2782	1	0	0.4	441.6	33	1934.5
101	PROD-lo	8.08	54	1	B	2	Probiotics	5	2	356	2782	1	0	0.4	441.6	34	1663
102	PROD-lo	30.001	336	2	C	6	Synbiotic	5	2	368	ND	ND	0	0.4	454.4	90	1756.5
103	PROD-lo	30.001	336	2	C	6	Synbiotic	5	2	368	ND	ND	0	0.4	454.4	91	1938.5
104	PROD-lo	30.001	336	2	C	6	Synbiotic	5	2	368	ND	ND	0	0.4	454.4	92	1622.5
105	PROD-lo	30.001	336	2	C	6	Synbiotic	5	2	368	ND	ND	1	0.4	454.4	93	1514	cracked egg yolk + pieces of egg/egg increments
106	PROD-lo	30.001	336	2	C	6	Synbiotic	5	2	368	ND	ND	1	0.4	454.4	94	1650.5	deformed sternum + adhesions + egg yolk
107	PROD-lo	28.03	311	2	B	6	Synbiotic	6	3	368	3612	4	0	0.5	475.3	78	1787.5
108	PROD-lo	28.03	311	2	B	6	Synbiotic	6	3	368	3612	4	0	0.5	475.3	79	1894.5
109	PROD-lo	28.03	311	2	B	6	Synbiotic	6	3	368	3612	4	0	0.5	475.3	80	1630
110	PROD-lo	28.03	311	2	B	6	Synbiotic	6	3	368	3612	4	1	0.5	475.3	81	2032	huge blockage fallopian tube
111	PROD-lo	28.03	311	2	B	6	Synbiotic	6	3	368	3612	4	1	0.5	475.3	82	1784	water belly; tumors in the intestinal tract
112	PROD-lo	28.03	311	2	B	6	Synbiotic	6	3	368	3612	4	1	0.5	475.3	83	1767	tumors starting in intestinal tract
113	PROD-lo	14.031	23	1	A	3	Control	4	3	362	4308	1	0	0.75	523.3	35	1931
114	PROD-lo	14.031	23	1	A	3	Control	4	3	362	4308	1	1	0.75	523.3	36	2085.5	blockage fallopian tube
115	PROD-lo	14.031	23	1	A	3	Control	4	3	362	4308	1	1	0.75	523.3	37	2461	blockage fallopian tube + yellow/brittle liver
116	PROD-lo	14.031	23	1	A	3	Control	4	3	362	4308	1	1	0.75	523.3	38	2481	water belly + cystic ovary
